# Supplementary material for: Quantification of Myxococcus xanthus Aggregation and Rippling Behaviors: Deep-Learning Transformation of Phase-Contrast into Fluorescence Microscopy Images
Source: Microorganisms. 2021 Sep 14;9(9):1954. doi: 10.3390/microorganisms9091954 (PMC8468851; doi:10.3390/microorganisms9091954)
Supplement: Supplementary file 1 [file microorganisms-09-01954-s001.zip]

Archive with 3 entries (3 files):
- microorganisms_supplementary.pdf
- video1.mp4
- video2.mp4
